# Supplementary material for: Features of the organization of bread wheat chromosome 5BS based on physical mapping
Source: BMC Genomics. 2018 Feb 9;19(Suppl 3):80. doi: 10.1186/s12864-018-4470-y (PMC5836826; doi:10.1186/s12864-018-4470-y)
Supplement: Supplementary file 1 — ISBP and SSR markers based on 454 lower coverage sequencing. (XLSX 21 kb) [file 12864_2018_4470_MOESM1_ESM.xlsx]

## Sheet: Ген.карт.
Marker	F primer	R primer	Tm	Amplicon size
BLYF6_1	CCAACAAGATCTACGCCGTT	TAGGTTTACGGCCCAAAATG	59.826	157
AC3VO_2	TTCGTCAATCGTGGAAATCA	CTTTGTTCATGCTCACGGAA	59.84	259
B2QN5_1	GAGGGGTACGTAGGAGGAGG	TAGTGAGCACAAAACCAGCG	60.05	268
AXMZZ_1	TCATCACCCTTCCCTTGAAC	AGGATCCACACGAATTGAGG	59.927	295
BLWEB_2	TGTGGGAATTGCTAAGGAGG	CTCTTCGAGGAAAACCAACG	59.846	118
ACN7Q_1	AACCGGGACTAATGTGTCTCA	CATGTTTCTGGGAGAAGGGA	60.042	265
ASJ96_1	TGGAGACACTTATTTTGGGACA	ACGTGTGGGCGTTAGTTTTT	59.54	104
AYDRH_1	ACTTTGTGATGTGGGCCTCT	ACCTGGACTAAAAATGGGGG	60.046	167
A2Z1J_2	TCCTGTTTGGTTTAGATGGGA	TGCCTCATCACGTTTTAGGA	59.272	257
BYRXJ_1	TGTATGTGCCCGTACTTTGC	TCGAGACAAAGTTAATATGCCAA	58.818	160
AKT7Q_1	TGATCTTGGTGAAACGAGTAGG	TTGCCTCAGAACATTTTCCC	60.051	281
AUHIM_2	TGTGAACCGAGCGAGTACAA	ACACCAGTAGCAGTAGCGCC	60.483	209
BDWKS_1	GCTAGGGTCCTTCTCCTGCT	GTGGCTTAGGCAAATGGGTA	59.96	239
B2QMF_1	CTCGAGCCTCCTCCTCTCTT	TGGTTTGACAACAAGGACCA	59.976	131
A5AJD_1	GGTCATCCACTTGAGGGAAA	CCTCCGAAAAATCCCTTTGT	60.291	197
AOON0_1	CAACAGAAATATTCTTGCAGGC	AAACGAGGACTGGTGTACCG	60.028	148
AH0PA_1	AATGCAAACGATTAGTCCGC	CCGGATCGAAAACCTACAGA	60.066	195
AUHIM_1	TGGCACACTTCATCGTTTTT	TACTCGCTCGGTTCACAAAT	58.379	174
APEZK_1	TTGCTTTGCCAGAAGATGTG	TTGTCCATGGCTAGGAAACA	59.123	248
AB79U_2	ATATATGGCAGCGGTTGAGG	GTATTTCGAACCGGAGGGAG	60.817	214
A1X2X_1	TGGAACACTTCTACGACAGCA	AAGATACCACCCAGGCACAG	59.989	216
AC0Z2_2	CCACCTATGTACTCCCTCCG	TGTGAAAATACACTTCATGGTGC	59.919	153
ANDOT_1	TATCGGCACACTGTTGGAGA	TCATGCAAGGTTGATGAAGTG	59.707	222
AM6WT_1	GTGCTATACGCGGACTGGAT	AGCGGAGGGAGTAGCATACA	59.859	125
AEIZG_1	TGATGCGATCCCATTAATCA	GATGCACCGGTGAAGTTTG	60.104	276
APG9K_1	CACAAAAAGGTCGCAAATGA	CTTTTCACATGAATGGGCCT	59.933	226
A67VT_1	ACATATCCGTATCGCCAAGC	CTTGTTGATGTGCTGCCTGT	59.905	224
A5C5U_1	TTGAGTTTTCCCCGTTGAAG	GCCTTTCCTCAAAAACCACA	60.088	224
AF0QM_1	ATAGGAGGTGTCCAGGAGCC	AATCAACCGAGGAGTTGACG	60.111	296
AOOR7_1	TGCTCCCTATCCATCGAAAC	TTCACACTCTCTCGCCCTCT	60.135	292
AH0MV_2	CGGAACATCACACACTCCAA	CAGGTGTAACCCACGGCT	59.545	212
AKOEF_1	CCTTTGCCCCACGTCTCTAT	CAAGTTCTAGCACCACCGGA	61.224	269
BT16D_3	CTGCGAAGACAGCACAGGTA	CGTCATCAGTCGTCACAGTCT	58.902	222
BRN68_1	TTCCCTCATAGGGGTGAGTG	TCTTGGTGTTCATGCTCTGC	59.992	287
BE0U6_1	AAAAATCGCCTATTCACCCC	ATTTTCATTTGCCGTGGGTA	60.188	207
BFTLX_1	TGTCAATCCCTTCATGGTCA	AGCACTTGCAAACAGCAGTG	60.245	277
BPTVX_1	TTGCTACAAAAGGATTGGGC	GCTCCTAGCCAAAGAGCTGA	59.859	264
A1VUC_1	ACAGCATCTACCACGGTTCC	CATGTCACCACAAAACCACC	59.701	270
AKJ8Z_1	TTGGTGAGACGATGGAAGGT	CATCAGAAGGGGTACATGGG	60.187	280
AD81G_1	TCCTCAGGAGCACTTTGCTT	TCTCCTCTCCTTGGGTCCTT	60.186	170
AWLK5_1	ACCTATTCTGGCCACACGTC	CTGTTTGGACTCCGTTTGGT	60.005	249
BCT8G_1	TGTGACCTACTGTGGCAAACA	TACAAGGTAGGATGCCCAGC	60.096	199
ADY4B_1	AAGACCTCTCCCCGTACCAT	TTGGTTCTCAAAAACGGAGG	60.081	271
BT08L_1	CCTAGATGCACAGTGGGACC	CCGCTAATTGAGAGCCTACG	59.996	105
AVC42_2	CAATTTGTGAATGTCTGCGG	CAGTAGGAAAACATGATGCGA	58.785	110
A1LG4_1	TCATCCACATAGCTTTCCCC	ATGCATGACAGAAAATGCGA	60.228	290
AN9TG_1	CATCGTGTTCATGGGGAAG	CTGGATTGAACCGGGACTAA	59.926	110
AOY7D_2	GCGAAAGCGAGAAACCTAGA	AGAAACTTTTGCGCCCAGTA	59.883	234
AO1O5_1	TTGGCATGGAACAATCAAAA	AAACAACAAATCTGGGCTGG	59.971	290
AWE4U_1	AACAACAATATGGGTTGGGC	GTCCGGAGATCTGAAGACCA	60.199	271
A0Y4Y_1	CAATCTCGCCTTTTCCTCTG	TAATCCGGCTATCCGAACAC	59.923	198
BSS74_1	GTGTGTAGAGGGTGGCAGGT	AAAATCATTCGGTAAATTGCTCA	59.864	133
AY4TI_1	AAAAGCGTTTCAATATGCGG	TCTTTAGCTTCTGCGGCTTC	59.867	187
BW7KR_1	CCGAAAGGTCGAATGTGAAT	CCGGTACTAAAGGTTTGCCA	59.99	176
AJ1NA_1	CCGAGCGACTGTACAACGTA	GATGACAAGTATTTCCGGACG	59.443	287
A2Q6Q_1	TCATGCTAATCAAGATGAAACAAAA	CCAAAACAGATAGTATAATAGCATGGA	59.027	102
BG1R0_1	AATTCCAACTGCCGACATTC	GCCCCTGACCTTTGATTCTT	60.443	189
BJRIW_1	AAATCCACGGAAAGCATCAG	ATTCGGAGGATCTCGACAGA	59.761	142
AJ5KT_1	CGACAGAGGGGAAAATTTGA	GCCGGTGTAACAGATGAGTTT	59.115	124
AUW9J_1	AGTCGACGCACCCTACCATA	AAGACGAGCACCGTTGAAGT	59.914	197
APXYP_1	GAGAGGGATTCGTCGCATAG	TGTGAAATTTTCCCTCCACG	60.863	246
BOCLC_1	ATCGAATCTCGGGCATGTAG	GTTGGAGACGTATCAGCGTG	59.318	170
ABL9P_1	ATTCTCGTTGGGAGGTCCTT	CGCGACCTACTGTGACAAAC	59.365	100
AD2SI_1	AAAGCCACGTCGCTCTAATG	ATAATTCGCCAGGTGAGTGG	59.955	227
BQTB6_1	GGCTTCGGAATATCAAGCAT	TTCAAAGGGAAAAACCAACG	59.947	157
AOL4L_1	TGAGCAAATTACTATGTGTCTTGG	AGATGCTGGAAAGCCAGTTT	58.936	210
AP9RD_1	ACCTGGATAGCGGAGATGTG	GGTGCTTCGGTGATTGTTTT	59.978	113
B3SIZ_2	CTCCCACCTGGAGAGGTAGT	ATCCTCCATCCAATCTCCAC	58.741	145
AKNFS_1	GCGATGGATTCCGTGACTAT	GTTGCAAAACCGGGACTAAA	59.975	124
BUW2W_3	CACATTAATGGCGTGTTTGG	TTTCTTATAGCCCGCTGACTC	58.618	194
BUN0O_1	GAGTCCGGCCAAAGATGATA	GGAACATATCGGAAGCCTGA	60.036	263
A0S5G_1	TCAAGGATTTGAACTTGGGC	CCTCCGTTTCAAAATATAACGC	59.871	202
ACXWN_1	GTCCATGGTCAGGAAACCAC	GATGGTCGGCCTAAGTACCA	59.955	267
A7ICL_1	TACAAACTTTGCCCCCACTC	CGAACCTGGGTAAAACATCG	60.357	156
BGOTC_2	TGGAAGTGGACACTTTCGTG	GTCTCCATCCATTGCCTGTT	59.934	291
AC0Z2_1	ACGAGCTAAGCTGAACCGAA	GCAAAGCTTGACTTTGACCA	59.05	149
AV8ST_1	TCAGACAATTTTTATTACGCGG	ATGCTGTGAGTAACGGACCC	59.997	229
AE7GL_1	CCTATCGGCCACACTCACTT	CAAACTCTATGCGCCCCTAA	60.223	171
AIARO_1	AAAAGCGTTTCAATATGCGG	GGAGTCCAAACGGAATGAAA	59.91	179
BOU1R_2	GTGGGGGCTGAAGGAAATA	TTGCTGATCACCCTTTCCTC	60.195	247
AID3Q_2	CAACAGTCCGGCCAAAGTAT	ACGCGCTACCGTTATGTTTC	60.159	272
ASGRZ_3	ACGTACCCCTAGGTCGTCAA	CCTAAGGGGGACGAGGTAAG	59.949	275
A70JW_1	TTAGTAGGCAAAACCGGTGC	ATGATTCGCAATTGCCCTAC	59.929	180
APHKH_1	CTTTAAGCCCGCACTGCTAC	TATGTTCTTGCCCTTGGTCC	59.933	209
AVGCI_1	ACATATCCGTATCGCCAAGC	TCAAAATGTTGAGAATGATGATGA	59.456	186
AG158_1	GGGGTAAAGGTGGTGAGGTT	TCAGAAACTGTTGTGATCCCC	59.958	215
AWRK2_1	TCTATTGACCCGGATTTTCG	CTGCCGGGTTACACGACTAT	60.015	287
BA6UH_1	GAGGGGTATAAACCCTCGCTA	AAACTAGGGTTGCATGGTGC	60	150
AFJ2U_1	GTCGAATGTAAGGAGGAGCG	GCAGGACATCGTTGGAAGTT	60.119	229
B3CV6_1	CATGTGGAAGGTTAAAGTTTTGC	AGCCTCTAAACCAGCACCAC	59.357	114
AOY8Z_1	GCTAGCGTTCGTCGATAAGG	ATACATCCATTCCTCCGACG	59.773	141
AWBUE_1	TGGGTCATGATCAACGCTAA	TCCATATTACTTTTCGCGGG	59.922	233
AWBUE_2	CCCGCGAAAAGTAATATGGA	GCGTTCATCCAATTTGGTAAT	58.822	234
ATIVH_3	AGGTGCATGGGACTTTTGAG	AGGAGACGTATCATGAGCTAGG	57.605	170
A17I8_1	ACACACTATAAGGCACCGGC	TACTGATACGGCCAAAACCC	59.823	160
AQGIL_1	GCCAACTGGTCTTCAGTGCT	CCTGTTACCATCCGCCTAGA	60.088	113
AMK1V_1	GGCTTGAGGTACAGGAGCAG	CCCAGATGGCATTATTTTGG	60.146	242
ABVHI_1	TGCATTTTTGTTTTTGTGGG	TTGTAAACCACGACAGGGGT	60.269	156
BEOR3_1	CAAACACGTATCATCACGGAA	GCAATGATAGGAAACAAGGCA	60.089	155
A5PS7_2	GTGCTAAGAAGCCTGCCATC	GGCACTCACACAACCTCAGA	59.872	175
AIZ3E_1	GAGAGCGGGAGTGGGAGT	AGATCCGCCGGTTTTGAC	61.016	209
A7T7G_2	CTCCCTTCATCCCAAAATAAG	TCGGTGTATTACGACCCCTC	59.813	201
ARLT4_1	CACTTCTGTGACGCGTGATT	AGTCACTACCCTGCCGTTTG	60.171	247
AZUNB_1	AAAATTTCTCCTCGTGCTGC	TGACCAATAGTCAAGGTCACAAG	59.156	113
BL2IX_1	ACGACTAGTCATGTTGGCCC	GAAGTTGCAGCCATGTCAAA	59.847	285
APHFQ_2	GTGAACCCACGGAGTCAATC	CCATATGGGGTCCATCTGTC	60.011	123
AV49Y_1	CCGGAGAAGTTCCTTAACCC	ACCCCTTCAAGTTAACCCGT	59.729	199
ACRLC_1	TGAAATAGGCAAAAGCAGCA	TCCCCCTACAACTTTTGTGC	59.971	275
ANJOM_1	CCCGCTTATGGATTTTCTGA	GCCATACTGCATCATCCCTT	59.923	119
ANGMC_1	CAGACTGGGTCATGAGAGCA	GACCAATAAACCAGGACGGA	59.79	239
AG4ZP_1	CCGGTTGAGTTGATGGAGAT	GCCTTATAAAAGCGGACGTG	59.742	194
A7G3Q_1	CAATAGTCGTTCGGTGGTCC	TTGAACATTTGTTTTAATGCCA	58.138	249
AUAZX_3	TCATAAGCCCTCGTGTCTCC	GAACTACGCGCACGCTCTAT	60.573	254
BM1LN_3	CTTGGCTCAACACAAACAGC	CATCGCAGAAAGGGGTTAAA	60.067	107
A59RN_1	CATATTCCTCAACCATCATTTTT	TGCGACACTTATTTTTGGGA	59.157	137
AI3A5_1	ATCAACAAGTATTGCGCGTG	TTGAATCCATATTCGAAAGAGC	58.337	142
B2EE4_2	CCGGTTACAGAACCGACACT	GCTTATCGGCTGCAACATCT	60.382	175
A27AD_1	GGGGTAATATAATAGCATGGAACAA	AAAGTCGAGGACCCTACCGT	59.994	240
AFWPE_1	CACACAGAAAGTCGCCTTCA	ACCGATGATGATAGTTCGGC	59.923	132
A2EPP_1	CGACTCCAAGTTCAACTGTAAGC	GGGTCAGATGCTCGTTCAGT	60.269	233
ADZ88_1	GGACCCCGTTTGATATTCCT	GGACCATGTAGGTGCCTGTT	59.851	251
AZNVV_1	TGAGCACCCTCCGAAGTTAG	GGTATGAGCCATGGTGGAGT	59.81	291
AJYP0_2	TCCATTGTGCATTTAAGTTTTG	ACCGTTTGCAAAGTGTTTGA	59.22	192
AWE0Y_1	ATATCCACCTTGCAAAAGCG	GTCAAGAAATAACCGAGGCG	59.708	153
BQ1RV_1	AAGGGTCTTGAGCTTGGGTT	TTTTGCCAGCTTCACACTTG	60.027	161
A5ZC0_2	TAAACACCTGCACCCAACAC	TCCCATTAAGCCATCGCTAC	60.06	226
A9463_1	AGAGCGCTCGATGTATTGGT	TTGTTCTAACGCTTCCGCTT	60.018	211
AKEU0_2	AAAACTCTTCCAGCAAGGCA	TCCAAAACAAGAGGAGAAACG	59.341	202
A3O3X_1	CGGCATTGATCTTCCTCTTC	TTTTCTGGAAGGCTAATAAGGAAA	59.671	141
APUAW_1	GCTGCATTATTGGAGTCCGT	CGAACCTGGGTAAACATCGT	59.853	125
BAMR9_1	GGCTAACCAACAGGCTATGG	TGGCATGGAACAATCAAAAA	59.907	102
ALPC5_1	AGAAGTAGGAGCCCACCACA	TCCAGAGTAAGATCCGCACC	60.218	166
A7K8R_1	CTCAAACCCAAATCGGAGAA	CTTCATCGTAAGGGGTCGAA	60.066	218
AEIBU_2	CGAACTTTGGAAACTTTGACC	CTTTCACGCACACACTCGTT	59.946	278
BHD3N_1	ATCCCAAAATGTCACGGATG	TTACTAAGGCAACCCCATGC	59.96	154
AAZQP_1	TTAGGACCTTGGAAAGCGTG	GCCGGCTTTGCTACTACAAC	59.911	253
A1BXO_1	TTTGTTGCACGCACTACTCC	ACTTGCTGAGATTGGTTCGC	60.406	147
AC4L4_1	ACCTATCGGTGTTCGTGAGG	AGAACAAAAACCCAACCACG	59.869	291
AYMJZ_1	CACACCGATCATGCTGCTAT	GAATGCAAATGATATGCCCA	59.337	233
B1K5O_1	CACGGGACGAAGTCTTCAAT	TGCCATTGCATTTGGTACAT	59.816	167
A8FW8_1	CAACAATAACTGACCCGCCT	TTCTTTGTGTGTGCAGGAGC	60.032	282
AWOUG_1	TCGACTCCCCTAGGGTTTCT	CCATAAACATCCAAAACGGG	60.046	121
ANWO3_2	GCCTATGGACAAACCCTTCA	TGGGATTGAGTTGGAGGAAC	59.903	269
BOYEL_1	AAAAATCGCCTATTCACCCC	TGGGTCATCTCATCCTCTCC	60.008	177
ALSM8_1	TAATGCAAAATTTTATTAGCTTCG	TGTCCCCTGCCTCTTGTTAC	60.111	130
AR693_1	CCGGTTAATAGGTTAGCCCC	AAGGCTGATGTCCCTCTCAA	59.803	158
A4B4U_1	GAGTGCAAAGAAAGAACCGC	CGCCTTATTAGTAGCGCCTG	60.02	137
AQ8AO_1	CATACTGTTGGGTGCGTTTG	TGCTTTGCTCGACTACATGG	60.011	281
AEIBU_1	TGAGTGGTGCGTCAGATAGC	AAACCTGGTCAAAGTTTCCAA	58.589	110
A525N_1	TTGTGTGCAGGGGTTGTTTA	CAAGGGATTAGTGGGGGAAT	60.011	180
ABCWO_1	CTTCCACGCAAAGGAAAGTC	ATTTCGCATTGTGGAAGAGG	60.074	251
BSAI1_3	CGCTGCGACAAGTAATATGG	TGACTTGTGAACGAAATCGC	59.847	131
AQ8SF_1	AGGAGCGAACGAGTCTACCA	TTTAAGGGCATGTCGTCGAT	60.469	300
A4YBI_1	CCTTCTGCCACCATTCAGAT	CCTACGCGGCAAGAATAAAA	60.218	267
ADV6O_1	TTGTCATTGTGGGACCTTGA	ATTCCAGCTGTCGACATTCC	60.081	269
A94EL_1	GCAAGCAGGTGAATGGATTT	TGCTCCGTACGTAGTCACTTG	59.011	288
B2QFP_1	CAAACACGTACCATCACGGA	TCCAAGATGGGAAGATACGC	60.036	262
ATLVD_1	AACATGATGCAACACCCAAA	CAAGATCATGTGCTGCCTGT	59.862	206
ADCY1_3	TCATGTTTTATTTACCATTTTCCTGA	GGGGAAAAGGGACATTTGTT	60.032	184
ADDI1_1	ATCCCTGTCTTGAAGGTTGC	TGGGACGGAGGGAGTATTTT	60.683	128
BF9C0_1	AATTATACCGATTCAACATTATGGA	TTGATGCACGCATGTTTTCT	60.265	258
BFGR6_1	ATAGAACCGGCATGCTTCAC	GTTCAGCCAGAAAGTTTGCC	59.859	145
AC931_2	AAGTCAGGCTTTGGCCTTTT	ATGATGGGCTTCCTCAAATG	59.894	121
AML1U_2	TGTACTTTGGCTATGCGCTG	CAACTTAAAGAGGTTTGACATTTCC	59.507	288
ASJWC_1	GGGGATACCAATGTCCTCCT	GCGGCATGTTAACCTTTTTC	59.592	184
BOBR2_1	GGGACGAAGAACAAGGACAA	AAACACCGTGTCCCTCTTTG	60.005	252
BMW9G_1	CTTATCTTCAGTGCCCCTGG	TGTGTGTTATCAAGGCTGCG	60.865	103
AGL35_1	CTTGGACCTTTTTGGAGCAA	CCCAAAATCCCAATGCTTAC	59.273	181
AZEBG_1	TCCATCTTCTCTTATAAAGCACCA	GTTCCGTTACGGTGGATGTC	60.24	288
AHXK3_2	TTACCAAAATCACCCAGGGA	TTGCCGAGATAAGGAAAGGA	59.778	120
BXNGH_1	CCTCGCTCAAGTCGTCTCTC	ATCGCCAAGCTTGTCTCCTA	59.978	218
BYYLW_2	CCAAACCTGGGTAAACATCG	CCTCCTCCATGTCCAGCTC	60.778	150
BLPMC_1	CTTGAAGCTTGAGCCAATCC	TCATCTTTGTTTTAGCGCCC	60.209	294
BJFJH_1	GGTTCTCTGACACCACCGTT	TGTGCTATGGAGTTCCACCA	60.112	292
AZSAJ_1	CGTTCGGTACTTGATCGGTT	CCGTCAAAGTGGACGAGATT	60.111	269
AT41B_1	GTTTTGTCGGTCTCGGAAAG	TGCATGACAAGTAAAACGTCG	59.784	126
ATC1D_2	GAAGTCACTCATTTTGTCTGCG	ATACTCCTTCTGAGCGGCAA	59.978	138
A6S5N_1	CCATGTGCATGATGCTAGTGT	TGCACAGTGGGAATAAGAAAA	58.28	174
BDDB7_1	GGTCATCCACTTGAGGGAAA	TCATCGGTGTGTGGTTCTGT	60.005	244
AQY49_2	ATAATGCTCGGATTTGCCAT	ACAACTAGCACGTGGGCACT	60.775	182
AOZCL_2	ACATTTAACCAACTTGGGCG	TCGCCCTCCATTTCATAAAG	60.031	180
AK6D4_1	TACATGATCCCCAAGTGCAA	CTCCCTCGTACCCATAATATAAGA	57.757	205
Xicg19	CCATATCAAGAACACGAGAGAGAG	CCTGCCGGATTACCAATGAA	54	237
Xicg25	GCAAGTGTTGTGGGCATTAG	CACTTCCCAGGCTATGAACTT	54	249
Xicg49	GCATTACCACCCTAGGTCAAA	GTTAGGAGTGGATTCTGACTGC	54	104
Xicg56	GAGCGTGTCGTTTGCTTTG	GCAGAGAGTGAATAGGTGTAGTG	54	378
Xicg57	GCAACAGAGGCAACAAATGAG	GTACTCATCTCAACGGCATCTAC	54	212
