# Supplementary material for: Features of the organization of bread wheat chromosome 5BS based on physical mapping
Source: BMC Genomics. 2018 Feb 9;19(Suppl 3):80. doi: 10.1186/s12864-018-4470-y (PMC5836826; doi:10.1186/s12864-018-4470-y)
Supplement: Supplementary file 2 — Contig lengths and markers used in BAC library screening. (XLSX 12 kb) [file 12864_2018_4470_MOESM2_ESM.xlsx]

## Sheet: Лист2
Contig	Clone number in contig	Length, CB (coorRightMaxInCtg )	Length, kb	SSR markers	ISBP markers
ctg17	1181	11402	13682	Xicgc122	AN9TG_1, AKOEF_1, AVC42_2, AH0MV_2
ctg20	1132	10202	12242
ctg24	830	9496	11395
ctg44	823	8656	10387
ctg12	974	8377	10052		AF0QM_1, A5C5U_1, A67VT_1, APG9K_1, AOOR7_1
ctg27	677	6954	8345
ctg22	618	6387	7664	Xgwm540
ctg11	721	6320	7584	Xicgc498, Xicgc495	A1VUC_1
ctg26	691	6289	7547		AEIZG_1, AM6WT_1, ANDOT_1
ctg36	622	5917	7100
ctg3	529	5734	6881		BPTVX_1
ctg62	578	5322	6386		BRN68_1
ctg30	597	5296	6355
ctg7	528	4644	5573
ctg15	425	4603	5524	Xicg25	AOY7D_2, A0Y4Y
ctg16	454	4460	5352
ctg38	539	4448	5338
ctg72	493	4423	5308	Xicg49
ctg10	441	4380	5256
ctg42	487	4171	5005	barc4	ARO1J_2
ctg49	363	4086	4903		AWE4U_1
ctg55	349	3986	4783		AB79U_2, AC0Z2_2
ctg19	411	3680	4416		BDWKS_1, B2QMF_1
ctg35	374	3639	4367
ctg60	442	3300	3960		BLWEB_2, ACN7Q_1
ctg4	308	3283	3940
ctg14	308	3274	3929
ctg64	332	3259	3911		ADY4B_1
ctg29	372	3139	3767	cfb400, cfb341, mag705, gwm234b	B2QN5_1
ctg78	373	3133	3760		AC3VO_2, ASJ96_1, AXMZZ_1
ctg91	338	3058	3670
ctg32	278	2914	3497		AD81G_1
ctg8	256	2625	3150		BT16D_3
ctg53	254	2565	3078	Xicg57
ctg2	244	2486	2983	Xicgc299, Xicgc686, Xicgc342
ctg5	746	2470	2964		A2Z1J_2, AKT7Q_2, AH0PA_1, APEZK_1, AUHIM_1, A5AJD_1, AUHIM_2, AOON0_1, BYRXJ_1
ctg23	207	2397	2876
ctg31	546	2382	2858		BE0U6_1, AO1O5_1, BFTLX_1
ctg39	196	2214	2657
ctg52	203	2002	2402
ctg83	156	1944	2333
ctg21	214	1934	2321
ctg40	201	1900	2280
ctg18	177	1772	2126
ctg77	173	1766	2119
ctg58	207	1741	2089	gwm234a
ctg9	194	1711	2053
ctg99	148	1682	2018
ctg98	143	1646	1975
ctg67	163	1580	1896
ctg25	151	1542	1850
ctg48	130	1454	1745		AKJ8Z_1
ctg41	104	1312	1574	barc340
ctg97	119	1306	1567	Xicg19
ctg46	74	1225	1470
ctg131	133	1216	1459
ctg114	79	1168	1402
ctg33	103	1123	1348
ctg87	124	1062	1274
ctg57	218	1017	1220
ctg79	128	1005	1206
ctg65	99	1002	1202
ctg54	113	987	1184
ctg92	82	966	1159
ctg59	57	956	1147
ctg115	66	932	1118
ctg109	66	912	1094
ctg86	137	879	1055
ctg50	84	854	1025
ctg100	54	834	1001
ctg132	51	795	954
ctg108	65	751	901
ctg28	59	741	889
ctg51	114	674	809	PR5Cd, cfb306
ctg96	34	656	787
ctg80	13	616	739
ctg158	42	613	736
ctg156	12	607	728
ctg126	33	590	708
ctg124	21	590	708
ctg102	16	574	689
ctg295	6	568	682
ctg534	6	564	677
ctg94	14	542	650
ctg34	55	530	636
ctg118	44	514	617
ctg71	13	499	599
ctg188	29	494	593
ctg76	7	481	577
ctg199	7	448	538
ctg243	10	442	530
ctg127	6	429	515
ctg117	28	415	498
ctg285	23	408	490
ctg61	31	396	475
ctg170	23	391	469
ctg45	38	387	464
ctg189	6	373	448
ctg37	175	357	428
ctg43	27	354	425
ctg68	23	340	408
ctg90	15	316	379
ctg146	6	314	377
ctg346	6	300	360
ctg110	6	279	335
ctg196	6	278	334
ctg340	11	247	296
ctg232	17	212	254
ctg89	10	205	246
ctg179	36	194	233
ctg176	8	181	217
