# Supplementary material for: Features of the organization of bread wheat chromosome 5BS based on physical mapping
Source: BMC Genomics. 2018 Feb 9;19(Suppl 3):80. doi: 10.1186/s12864-018-4470-y (PMC5836826; doi:10.1186/s12864-018-4470-y)
Supplement: Supplementary file 4 — Consensus 5B map. (X1CSF2 – F2 population from cross Chinese Spring x Chinese Spring-5Bdic; X2CSRICL - RICL from cross Chinese Spring x Chinese Spring-5Bdic). (XLSX 21 kb) [file 12864_2018_4470_MOESM4_ESM.xlsx]

## Sheet: Лист1
Marker	Consensus	F2-CS x CS-5Bdic	RICL-CS x CS-5Bdic
*Xcfb306	0		0
Ku_c10387_272	0.91		0.455
BS00066144_51	1.78		0.89
*Xcfb341_edit	5.29	0	2.645
B2QN5_1	5.92	0,63
*Xicgp16c041	9.53		4.905
*Xicgp16c004_2	10.44		5.36
BS00102828_51	10.44		5.36
Excalibur_c6967_1852	10.44		5.36
Excalibur_c6967_553	10.44		5.36
RFL_Contig4979_865	10.44		5.36
RFL_Contig4979_965	10.44		5.36
*Xgwm234b	12.23	4,66	6.255
BS00009810_51	15.71		7.995
wsnp_Ex_c2459_4591587	15.71		7.995
wsnp_Ex_rep_c68504_67334656	15.71		7.995
BS00083715_51	15.71		7.995
AC3VO_2	16.28	9,19
AXMZZ_1	17.98	10,89
RAC875_c29907_115	20.24		10.175
wsnp_JD_rep_c48937_33188230	20.24		10.175
BS00022336_51	20.24		10.175
BLWEB_2	20.5	13,48
BobWhite_rep_c50066_63	22.05		11.045
wsnp_BF201102B_Ta_2_5	22.05		11.045
ACN7Q_1	22.14	15,17
ASJ96_1	23.14	15,17
A2Z1J_2	23.25	16,28
AKT7Q_1	28.13	21,16
AH0PA_1	29.25	22,28
RAC875_c6837_468	29.54		14.575
APEZK_1	30.35	23,40
AUHIM_1	30.92	23,97
*Xicgc299	31.47		15.505
A5AJD_corr	31.52	24,52
AOON0_1	31.52	24,52
BYRXJ_1	33.19	26,19
*Xicgc686	33.59		16.455
*Xicg56	33.59		16.455
RAC875_rep_c116173_605	33.59		16.455
BS00022107_51	33.59		16.455
wsnp_Ex_c8962_14947544	33.59		16.455
Excalibur_c58520_78	33.59		16.455
BDWKS_1	34.91	27,92
AB79U_2	37	30,01
*Xicgc229	37.68		18.44
AC0Z2_2	38.41	31,45
A1X2X_1	39.52	32,56
AEIZG_1	40.35	33,39
AM6WT_1	40.9	33,94
ANDOT_1	41.72	34,76
AN9TG_1	42.82	35,86
AH0MV_2	43.66	36,70
*Xbarc340	45.75	38,79	21.335
IAAV2411	45.75		21.335
BS00023072_51	45.75		21.335
Excalibur_c32422_152	45.75		21.335
wsnp_Ex_c214_421541	45.75		21.335
BS00063769_51	45.75		21.335
AF0QM_1	46.67	39,71
A5C5U_1	47.51	40,55
APG9K_1	48.34	41,38
AOOR7_1_corr	50.27	43,31
*Xbarc4	52.73	45,77	22.23
*Xicgc1572	52.73		22.23
*Xgwm540	52.73		22.23
Kukri_c2827_439	52.73		22.23
RAC875_rep_c117234_313	52.73		22.23
wsnp_Ku_c7872_13484038	52.73		22.23
Ex_c2571_987	52.73		22.23
Kukri_c439_857	52.73		22.23
Kukri_s113060_116	52.73		22.23
Kukri_rep_c117024_436	52.73		22.23
wsnp_Ex_c2904_5355509	52.73		22.23
Tdurum_contig44130_228	52.73		22.23
wsnp_Ex_rep_c104986_89538820	52.73		22.23
wsnp_Ex_c1302_2489542	52.73		22.23
BS00065930_51	52.73		22.23
wsnp_Ra_rep_c106477_90236168	52.73		22.23
wsnp_Ku_c1535_3032561	52.73		22.23
Tdurum_contig12926_687	52.73		22.23
wsnp_Ex_c1498_2868339	52.73		22.23
Kukri_c43113_136	52.73		22.23
Kukri_c51_98	52.73		22.23
GENE-0782_747	52.73		22.23
BS00068082_51	52.73		22.23
CAP7_c11288_109	52.73		22.23
wsnp_Ex_c58012_59490259	52.73		22.23
JD_c16284_736	52.73		22.23
*Xicg25	53.7	46,84	22.67
Jagger_c6508_51	53.7		22.67
Kukri_c73901_100	53.7		22.67
Ku_c4349_1791	53.7		22.67
Kukri_c13224_551	53.7		22.67
*Xicg19	54.72	47,86
*Xicg57	55.42	48,56	22.67
*Xicgc498	56.32		23.12
*Xicg49	58.21	48,56	24.065
AO1O5_1	58.49	48,84
BFTLX_1	59.04	49,39
BPTVX_1	59.04	49,39
BRN68_1	59.61	49,96
AD81G_1	60.99	51,34
*Xbarc88	62.4	52,75
*Xicgc1988	62.99		25.1
*Xgpw8015	63.72	54,05
*Xwmc682	64.32	54,65
*Xgwm133	66.19	56,52
*Xgpw358	68.08	58,39
wsnp_Ex_c39535_46808105	67.62		25.44
Kukri_rep_c105119_190	67.62		25.44
wsnp_Ex_c65091_63634826	67.62		25.44
Kukri_c40734_179	67.62		25.44
Kukri_c32583_540	69.3		26.31
Tdurum_contig31845_322	69.3		26.31
tplb0025i03_2004	70.16		26.74
BS00045446_51	70.16		26.74
Kukri_c39743_170	70.16		26.74
Ku_c69113_923	70.16		26.74
wsnp_Ex_c53011_56395185	70.16		26.74
JD_c7452_325	70.16		26.74
BS00110489_51	70.16		26.74
TA004455-0314	70.16		26.74
Excalibur_rep_c68375_213	70.16		26.74
BS00065390_51	70.16		26.74
wsnp_CAP8_c1594_914839	70.16		26.74
Kukri_c59166_143	70.16		26.74
Kukri_c36789_230	70.16		26.74
Kukri_c34434_1037	70.16		26.74
wsnp_JD_c10416_11077664	70.16		26.74
BS00002191_51	70.16		26.74
TA008675-0589	70.16		26.74
wsnp_Ex_c12909_20457407	70.16		26.74
wsnp_Ex_c48257_53217539	70.16		26.74
JG_c1889_344	70.16		26.74
IAAV3825	70.16		26.74
Kukri_c23070_350	70.16		26.74
*Xbarc74	71.88	60,46	27.605
BS00002208_51	71.88		27.605
RFL_Contig3811_3709	71.88		27.605
wsnp_BE497820B_Ta_2_1	71.88		27.605
BS00049793_51	71.88		27.605
IACX6007	71.88		27.605
RAC875_rep_c105322_99	71.88		27.605
BS00092953_51	71.88		27.605
IAAV5873	71.88		27.605
wsnp_Ku_c20701_30355248	71.88		27.605
Jagger_c505_141	71.88		27.605
wsnp_BE443187B_Ta_2_1	71.88		27.605
wsnp_Ex_rep_c66651_64963120	71.88		27.605
wsnp_Ku_c14332_22613741	71.88		27.605
BS00048572_51	71.88		27.605
Kukri_c47349_450	71.88		27.605
*Xgwm335	73.68	62,30	28.48
Tdurum_contig48658_802	73.68		28.48
Kukri_c49151_139	73.68		28.48
Kukri_c28117_583	73.68		28.48
Ex_c2735_955	74.56		28.925
BS00108020_51	75.44		29.365
Ex_c66350_301	75.44		29.365
BS00070507_51	75.44		29.365
Excalibur_c8082_478	75.44		29.365
BS00064767_51	75.44		29.365
BS00028183_51	75.44		29.365
wsnp_Ex_c6548_11355524	75.44		29.365
Excalibur_c32630_104	75.44		29.365
IAAV5469	75.44		29.365
Excalibur_c49271_183	75.44		29.365
Tdurum_contig42092_348	75.44		29.365
IAAV7207	78.08		30.68
Tdurum_contig52447_814	79.83		31.56
wsnp_Ex_rep_c66903_65319487	79.83		31.56
wsnp_Ex_rep_c69631_68583202	79.83		31.56
Ex_c1583_1688	79.83		31.56
BobWhite_c47103_205	79.83		31.56
GENE-3506_53	79.83		31.56
Ex_c1583_1138	79.83		31.56
IAAV4188	79.83		31.56
wsnp_Ex_rep_c68023_66768700	79.83		31.56
Kukri_c9520_288	80.71		31.995
Excalibur_c54941_571	80.71		31.995
Kukri_c40046_237	80.71		31.995
TA005322-0586	80.71		31.995
wsnp_Ex_c10674_17400603	80.71		31.995
Excalibur_c25948_366	80.71		31.995
BS00094480_51	80.71		31.995
RFL_Contig697_1463	80.71		31.995
RAC875_c9150_2945	80.71		31.995
IAAV52	80.71		31.995
TA005387-0575	81.59		32.44
IACX2883	81.59		32.44
wsnp_Ex_rep_c102070_87317290	81.59		32.44
*Xwmc759	82.37	67,41
BS00011102_51	82.46		32.88
TA005272-0214	82.46		32.88
CAP12_rep_c4520_207	84.21		33.76
Jagger_c3991_101	85.1		34.2
Excalibur_c9846_458	85.99		34.65
BS00093122_51	85.99		34.65
GENE-3437_148	85.99		34.65
BobWhite_c11861_557	87.76		35.535
BS00098821_51	87.76		35.535
GENE-3575_1073	87.76		35.535
*Xgwm639	91.34	71,92	37.32
*Xwmc415	92.98	73,39	38.23
CAP7_c1155_57	92.98		38.23
BS00083511_51	92.98		38.23
BobWhite_rep_c50822_462	92.98		38.23
RAC875_c27959_117	92.98		38.23
wsnp_CAP12_c303_168418	92.98		38.23
BS00042014_51	92.98		38.23
Ex_c24477_484	93.87		38.68
IAAV2002	93.87		38.68
Kukri_c35480_647	93.87		38.68
TA002629-0202	93.87		38.68
Ra_c1726_1071	93.87		38.68
RAC875_c18335_443	94.76		39.12
IAAV659	94.76		39.12
RAC875_c42009_247	94.76		39.12
BobWhite_rep_c62475_70	96.53		40.005
Kukri_c34173_518	96.53		40.005
BobWhite_rep_c65835_277	96.53		40.005
BobWhite_c4773_85	96.53		40.005
Excalibur_rep_c101527_180	96.53		40.005
BobWhite_c6633_179	96.53		40.005
RFL_Contig5739_641	96.53		40.005
Kukri_c46932_155	96.53		40.005
Kukri_c46932_125	96.53		40.005
BobWhite_c6633_395	96.53		40.005
Kukri_c64573_443	96.53		40.005
Excalibur_c20260_137	96.53		40.005
IACX6009	96.53		40.005
IAAV1706	96.53		40.005
TA003609-0197	96.53		40.005
BobWhite_c16987_106	96.53		40.005
RFL_Contig5739_1542	96.53		40.005
RFL_Contig2304_1569	96.53		40.005
Tdurum_contig12551_233	97.41		40.45
wsnp_Ku_c2185_4218722	97.41		40.45
wsnp_Ex_c3834_6971470	98.3		40.89
Tdurum_contig4864_86	98.3		40.89
IAAV7226	101.84		42.665
TA001786-1535	101.84		42.665
Excalibur_c17055_1451	101.84		42.665
*Xgpw3247	104.04	81,35	43.765
wsnp_Ku_c3102_5811860	104.04		43.765
tplb0027f13_1493	104.04		43.765
Ra_c10633_2155	104.04		43.765
Tdurum_contig25513_123	104.04		43.765
Tdurum_contig11439_387	105.13		44.305
Tdurum_contig63997_587	105.13		44.305
Excalibur_c56310_57	105.13		44.305
Kukri_c35352_483	105.13		44.305
Excalibur_c33675_201	105.13		44.305
BS00087043_51	105.13		44.305
BobWhite_c23903_443	105.13		44.305
RAC875_c36779_148	105.13		44.305
Excalibur_c23304_353	105.13		44.305
IAAV2426	105.13		44.305
RAC875_c32320_88	105.13		44.305
wsnp_Ku_c3294_6125586	105.13		44.305
BS00099782_51	105.13		44.305
RAC875_c23289_303	105.13		44.305
Kukri_c94990_140	105.13		44.305
Kukri_c30643_112	105.13		44.305
BS00087696_51	105.13		44.305
RAC875_c103988_92	106		44.74
wsnp_Ex_c2582_4804223	106		44.74
BobWhite_c34759_227	108.61		46.045
BS00109560_51	108.61		46.045
BS00010311_51	109.48		46.48
Tdurum_contig12995_722	109.48		46.48
Tdurum_contig58669_273	109.48		46.48
Tdurum_contig12995_792	109.48		46.48
IAAV2296	112.09		47.79
Excalibur_c874_1479	112.09		47.79
wsnp_Ex_c1343_2568829	112.09		47.79
*Xgwm271	113.42	83,26
BS00067744_51	113.61		48.66
Tdurum_contig27797_654	113.61		48.66
Kukri_c49101_731	113.61		48.66
Tdurum_contig27797_1114	113.61		48.66
BS00011514_51	114.48		49.09
wsnp_RFL_Contig2809_2587619	114.48		49.09
IACX5702	115.35		49.525
wsnp_Ra_c20970_30293078	115.35		49.525
Excalibur_c5329_1335	117.96		50.835
Kukri_c10016_369	117.96		51.27
GENE-2794_534	118.83		51.27
Kukri_c100408_598	118.83		51.27
Excalibur_c3165_730	118.83		51.27
GENE-2689_215	118.83		51.27
TA001138-1003	120.57		52.14
TA001138-0446	120.57		52.14
BobWhite_c11154_279	120.57		52.14
RAC875_rep_c114200_428	121.44		52.57
wsnp_Ex_c11265_18216936	121.44		52.57
Tdurum_contig98569_290	123.18		53.44
Kukri_c4581_737	124.06		53.88
Tdurum_contig28353_1628	124.06		53.88
BS00021735_51	124.06		53.88
Excalibur_c100531_251	124.06		53.88
wsnp_Ra_c47696_53184502	124.06		53.88
IACX5390	124.93		54.32
BobWhite_rep_c50349_139	124.93		54.32
Tdurum_contig13773_321	127.57		55.635
Kukri_c87104_125	129.36		56.53
RAC875_c1792_3457	129.36		56.53
BS00049403_51	129.36		56.53
RAC875_c60758_585	129.36		56.53
Kukri_c10508_253	134.73		59.22
Excalibur_c1830_620	134.73		59.22
Kukri_c36018_985	134.73		59.22
BS00098292_51	134.73		59.22
BobWhite_c22036_399	134.73		59.22
Kukri_rep_c101622_604	134.73		59.22
Excalibur_c35561_309	134.73		59.22
BS00110474_51	134.73		59.22
Tdurum_contig50731_961	134.73		59.22
TA003709-0269	134.73		59.22
GENE-2970_274	134.73		59.22
wsnp_Ku_c25613_35580381	135.61		59.655
*Xbarc232	136.5	98,63	60.1
BS00065029_51	136.5		60.1
Tdurum_contig51422_127	136.5		60.1
RAC875_c10819_636	136.5		60.1
Tdurum_contig82473_67	136.5		60.1
wsnp_Ex_c11070_17950604	136.5		60.1
wsnp_RFL_Contig1548_762547	136.5		60.1
Tdurum_contig2290_65	139.11		61.405
wsnp_Ku_rep_c102339_89347150	139.11		61.405
Excalibur_c12395_467	139.11		61.405
BS00015015_51	139.11		61.405
Tdurum_contig24416_284	139.11		61.405
Kukri_c23743_112	139.11		61.405
Kukri_c45951_367	139.11		61.405
*Xgpw4483	141.89	100,60	63.625
*Xwmc235	144.88	104,74	62.7
Tdurum_contig5017_993	144.88		62.7
GENE-2848_248	144.88		62.7
BS00022991_51	145.76		64.57
BS00025795_51	145.76		64.57
BS00100708_51	145.76		64.57
Tdurum_contig97407_196	148.42		65.9
tplb0057d20_531	151.97		67.67
RFL_Contig4167_1164	151.97		67.67
BobWhite_c11038_605	151.97		67.67
*Xwmc118	154.65		69.01
*Xgpw5238	156.29	109,35
Tdurum_contig8171_1680	158.84		71.23
BobWhite_c38408_71	158.84		71.23
Kukri_rep_c112425_506	158.84		71.23
Kukri_c4096_220	158.84		71.23
IACX7841	158.84		71.23
Kukri_c16006_1996	158.84		71.23
wsnp_Ku_c40084_48381107	158.84		71.23
BS00021868_51	158.84		71.23
BS00064272_51	158.84		71.23
BS00050057_51	158.84		71.23
BS00084106_51	158.84		71.23
wsnp_Ra_c6374_11143280	159.71		71.67
BS00078784_51	162.35		72.985
*Xbarc59	163.26	114,18	73.445
BS00065265_51	163.26		73.445
Tdurum_contig44115_720	164.17		73.9
Kukri_c3576_1212	164.17		73.9
BS00062972_51	164.17		73.9
RAC875_c62400_639	164.17		73.9
RAC875_c62400_924	164.17		73.9
RAC875_c62400_840	164.17		73.9
Tdurum_contig92938_632	164.17		73.9
Excalibur_c17489_804	164.17		73.9
BS00088733_51	164.17		73.9
BS00024814_51	165.05		74.34
*Xwmc430	166.43	117,35
Excalibur_c9563_1157	166.81		75.215
BobWhite_c2694_494	168.56		76.095
Kukri_c27433_1819	169.44		76.53
BobWhite_c6685_1922	169.44		76.53
IAAV8455	169.44		76.53
Excalibur_c17032_261	169.44		76.53
Excalibur_c9969_98	169.44		76.53
wsnp_JD_c8978_9893945	169.44		76.53
Excalibur_c37910_276	169.44		76.53
RAC875_c19660_1530	169.44		76.53
wsnp_Ex_c7193_12354542	169.44		76.53
Excalibur_rep_c107626_110	169.44		76.53
BobWhite_c33898_150	170.31		76.965
BS00018740_51	170.31		76.965
CAP11_c7700_247	170.31		76.965
wsnp_Ra_c38873_46699852	170.31		76.965
RAC875_c38873_1118	170.31		76.965
wsnp_Ku_c3151_5892200	170.31		76.965
Ku_c1970_1921	170.31		76.965
BS00064423_51	170.31		76.965
D_GDEEGVY01AU4CW_149	170.31		76.965
BobWhite_c26082_239	172.03		77.83
BS00065864_51	172.03		77.83
Tdurum_contig12848_112	173.76		78.69
Kukri_c59657_805	178.08		80.85
RFL_Contig5616_1779	178.94		81.285
Excalibur_c23452_401	178.94		81.285
Kukri_c1214_948	178.94		81.285
wsnp_Ex_c3175_5864335	178.94		81.285
wsnp_Ex_c3874_7036132	178.94		81.285
Excalibur_c2618_1412	180.67		82.145
Excalibur_c2618_1723	180.67		82.145
TA001999-0466	182.39		83.01
BobWhite_c10956_71	182.39		83.01
RAC875_c82589_246	182.39		83.01
BS00031339_51	182.39		83.01
Excalibur_c23801_115	182.39		83.01
BobWhite_c24484_240	182.39		83.01
Kukri_c50720_397	197.49		90.555
wsnp_Ex_c9362_15546626	197.49		90.555
BS00024829_51	197.49		90.555
wsnp_Ku_c9967_16591591	206.2		94.91
D_GDS7LZN02F4FP5_176	213.32		98.475
BS00094333_51	214.21		98.915
Excalibur_c86388_413	214.21		98.915
Kukri_c637_517	214.21		98.915
