# Supplementary material for: Features of the organization of bread wheat chromosome 5BS based on physical mapping
Source: BMC Genomics. 2018 Feb 9;19(Suppl 3):80. doi: 10.1186/s12864-018-4470-y (PMC5836826; doi:10.1186/s12864-018-4470-y)
Supplement: Supplementary file 5 — Mapping of IonTorrent contigs on Brachypodium region (Bd4: 0.9–3.2 Mb). (XLSX 16 kb) [file 12864_2018_4470_MOESM5_ESM.xlsx]

## Sheet: Sheet1
Based on other works:
5BS is similar to Bd4: Bradi4g01117 (telomere), Bradi4g28000 (or much less) - centramere
BES:	Bd	%	Length (bp)	difference	deletions/insertions	startInBES	endInBES	StartInGene	EndInGene	e-value	-LOG(p-value)
004O05_T7	Bradi1g48675.1|PACid:21822424	89.6	625	64	1	22	646	828	1451	0	722
004O05_T7	Bradi1g06635.1|PACid:21817670	89.6	625	64	1	22	646	828	1451	0	722
004O05_T7	Bradi2g42996.1|PACid:21803916	89.6	625	64	1	22	646	828	1451	0	722
004O05_T7	Bradi3g61082.1|PACid:21833516	90.54	222	17	2	425	646	13	230	3e-69	262
007M03_M13	Bradi4g03121.1|PACid:21813409	91.03	78	7	0	114	191	57	134	7e-21	99.6	TaaCsp5BS007M03	superctg42	425	1113	124	0.18	0.18
022I13_T7	Bradi1g21030.1|PACid:21820412	84.62	104	15	1	168	270	2257	2360	9e-12	71.9
081N02_M13	Bradi4g06100.1|PACid:21811523	86.59	82	11	0	273	354	198	117	7e-17	87.7	TaaCsp5BS081N02	superctg35	454	1720	84	0.27	0.27
098L11_M13	Bradi2g11360.3|PACid:21807037	89.66	87	9	0	123	209	459	373	6e-23	107
098L11_M13	Bradi2g11360.2|PACid:21807036	89.66	87	9	0	123	209	459	373	6e-23	107
098L11_M13	Bradi2g11360.1|PACid:21807035	89.66	87	9	0	123	209	459	373	6e-23	107
seq from clones
BAC_c385	Bradi4g00212.1|PACid:21814439	87.34	158	19	1	1176	1333	303	147	7e-34	147	2	Bradi4g00212.1|PACid:21814439 303.000 Bradi4g35330.1|PACid:21811116 370.000
BAC_c90	Bradi4g00280.1|PACid:21810248	92.06	63	5	0	1359	1421	564	626	6e-15	85.7	1	Bradi4g00280.1|PACid:21810248 564.000
BAC_c40	Bradi4g00320.1|PACid:21814459	83.63	739	118	1	3612	4350	1243	508	2e-140	502	2	Bradi4g00320.1|PACid:21814459 1243.000 Bradi3g25477.1|PACid:21830680 917.000
BAC_c837	Bradi4g00320.1|PACid:21814459	87.79	172	20	1	369	539	506	335	1e-40	167	1	Bradi4g00320.1|PACid:21814459 506.000
BAC_rep_c5973	Bradi4g00410.1|PACid:21811129	96.67	90	2	1	475	563	478	567	1e-34	147	6	Bradi4g00410.1|PACid:21811129 478.000 Bradi1g12030.1|PACid:21821557 461.000 Bradi2g06240.1|PACid:21808153 657.000 Bradi1g36660.1|PACid:21821304 562.000 Bradi2g51360.1|PACid:21805985 500.000 Bradi3g27240.1|PACid:21833669 474.000
BAC_c83	Bradi4g00467.1|PACid:21811442	88.66	335	37	1	2664	2998	1378	1045	3e-96	355	12	Bradi4g00467.1|PACid:21811442 1378.000 Bradi4g00440.1|PACid:21814435 1355.000 Bradi4g00460.1|PACid:21810013 1331.000 Bradi1g54800.1|PACid:21819197 1275.000 Bradi1g54750.1|PACid:21816366 833.000 Bradi1g54740.1|PACid:21822426 785.000 Bradi1g54760.1|PACid:21815960 1214.000 Bradi4g00410.1|PACid:21811129 151.000 Bradi3g37560.1|PACid:21833002 366.000 Bradi1g26100.1|PACid:21823617 1220.000 Bradi1g26160.…
BAC_c122	Bradi4g00730.1|PACid:21810554	82.76	116	20	0	6330	6445	191	76	8e-11	71.9	1	Bradi4g00730.1|PACid:21810554 191.000
BAC_c828	Bradi4g01215.1|PACid:21811713	95.18	166	8	0	2010	2175	445	610	1e-69	266	1	Bradi4g01215.1|PACid:21811713 445.000
BAC_c1972	Bradi4g01230.1|PACid:21810220	87.5	176	22	0	1053	1228	547	722	2e-42	174	2	Bradi4g01230.2|PACid:21810221 547.000 Bradi4g01230.1|PACid:21810220 547.000
BAC_c74	Bradi4g02260.1|PACid:21811252	95.41	196	9	0	8487	8682	314	509	1e-84	317	1	Bradi4g02260.1|PACid:21811252 314.000
BAC_c2525	Bradi4g02267.2|PACid:21813522	92.31	78	6	0	222	299	254	331	1e-22	107	2	Bradi4g02267.1|PACid:21813523 254.000 Bradi4g02267.2|PACid:21813522 254.000
BAC_c148	Bradi4g02287.1|PACid:21813510	84.08	1884	258	7	2780	4627	81	1958	0	1370	15	Bradi4g02287.1|PACid:21813510 81.000 Bradi4g02240.1|PACid:21814241 949.000 Bradi4g02267.1|PACid:21813523 740.000 Bradi4g02267.2|PACid:21813522 740.000 Bradi4g02327.1|PACid:21814182 1090.000 Bradi1g76220.1|PACid:21817835 7.000 Bradi1g24135.1|PACid:21820570 1315.000 Bradi4g02317.1|PACid:21811267 1024.000 Bradi1g38317.1|PACid:21818699 1217.000 Bradi3g34810.1|PACid:21827585 1315.000 Bradi1g28320.1|PA…
BAC_c1784	Bradi4g02287.1|PACid:21813510	91.74	109	9	0	519	627	1958	1850	5e-34	145	2	Bradi4g02287.1|PACid:21813510 1958.000 Bradi4g02240.1|PACid:21814241 1941.000
BAC_c1938	Bradi4g02287.1|PACid:21813510	85.13	679	79	4	9	665	1352	674	9e-156	549	11	Bradi4g02287.1|PACid:21813510 1352.000 Bradi4g02240.1|PACid:21814241 1313.000 Bradi4g02327.1|PACid:21814182 1334.000 Bradi4g02317.1|PACid:21811267 1340.000 Bradi1g38317.1|PACid:21818699 1329.000 Bradi3g34810.1|PACid:21827585 1394.000 Bradi1g24135.1|PACid:21820570 1422.000 Bradi4g02220.1|PACid:21810909 1436.000 Bradi3g14100.1|PACid:21830540 1333.000 Bradi1g07237.1|PACid:21816545 1266.000 Bradi5g00…
BAC_c75	Bradi4g02740.1|PACid:21813842	95.87	121	5	0	3926	4046	621	501	1e-49	200	4	Bradi4g02740.1|PACid:21813842 621.000 Bradi1g28160.1|PACid:21819903 659.000 Bradi4g41910.2|PACid:21810587 604.000 Bradi4g41910.1|PACid:21810586 604.000
BAC_rep_c4667	Bradi4g02740.1|PACid:21813842	95.87	121	5	0	14	134	501	621	8e-51	200	3	Bradi4g02740.1|PACid:21813842 501.000 Bradi4g41910.2|PACid:21810587 499.000 Bradi4g41910.1|PACid:21810586 499.000
BAC_c1788	Bradi4g02747.1|PACid:21813401	85	240	34	2	132	369	818	579	5e-43	175	1	Bradi4g02747.1|PACid:21813401 818.000
BAC_rep_c6629	Bradi4g02747.1|PACid:21813401	88.89	153	17	0	113	265	423	575	3e-41	169	1	Bradi4g02747.1|PACid:21813401 423.000
BAC_c65	Bradi4g02760.2|PACid:21810683	86.53	334	39	1	9487	9820	1464	1137	1e-81	307	10	Bradi4g02760.8|PACid:21810690 1050.000 Bradi4g02760.5|PACid:21810689 1464.000 Bradi4g02760.4|PACid:21810688 1464.000 Bradi4g02760.7|PACid:21810687 1464.000 Bradi4g02760.6|PACid:21810686 1464.000 Bradi4g02760.1|PACid:21810685 1464.000 Bradi4g02760.3|PACid:21810684 1464.000 Bradi4g02760.2|PACid:21810683 1464.000 Bradi4g02747.1|PACid:21813401 424.000 Bradi1g14360.1|PACid:21816242 678.000
BAC_c69	Bradi4g02767.1|PACid:21814331	90.57	901	85	0	11846	12746	1355	455	0	1112	1	Bradi4g02767.1|PACid:21814331 1355.000
BAC_c1848	Bradi4g02767.1|PACid:21814331	88.99	218	18	1	1	218	247	458	4e-64	244	1	Bradi4g02767.1|PACid:21814331 247.000
BAC_c350	Bradi4g03121.1|PACid:21813409	87.14	311	25	2	998	1308	400	695	6e-83	309	2	Bradi4g03121.1|PACid:21813409 400.000 Bradi1g14605.1|PACid:21821395 370.000
BAC_c29	Bradi4g03777.1|PACid:21810995	93.02	315	22	0	2171	2485	1552	1866	2e-124	450	4	Bradi4g03777.1|PACid:21810995 1552.000 Bradi4g03787.1|PACid:21812244 1235.000 Bradi1g69990.1|PACid:21823494 1318.000 Bradi3g41200.1|PACid:21828134 1696.000
BAC_c1385	Bradi4g03777.1|PACid:21810995	94.78	134	7	0	339	472	913	780	7e-54	210	2	Bradi4g03777.1|PACid:21810995 913.000 Bradi4g03787.1|PACid:21812244 1104.000
BAC_rep_c4370	Bradi4g03777.1|PACid:21810995	90.83	109	10	0	582	690	350	458	1e-31	137	2	Bradi4g03777.1|PACid:21810995 350.000 Bradi4g03787.1|PACid:21812244 341.000
BAC_c295	Bradi4g03787.1|PACid:21812244	93.27	208	14	0	304	511	1109	902	3e-80	301	2	Bradi4g03787.1|PACid:21812244 1109.000 Bradi4g03777.1|PACid:21810995 1118.000
BAC_c15	Bradi4g03800.1|PACid:21811798	89.45	758	71	3	9774	10523	1895	1139	0	856	4	Bradi4g03800.1|PACid:21811798 1895.000 Bradi4g03787.1|PACid:21812244 1545.000 Bradi4g03777.1|PACid:21810995 1547.000 Bradi1g69990.1|PACid:21823494 1397.000
BAC_c1867	Bradi4g03800.1|PACid:21811798	96.3	54	2	0	1	54	1842	1895	7e-18	91.7	1	Bradi4g03800.1|PACid:21811798 1842.000
BAC_c12	Bradi4g04390.1|PACid:21814253	92.44	238	18	0	4360	4597	512	275	2e-88	329	2	Bradi4g04390.1|PACid:21814253 512.000 Bradi4g09770.1|PACid:21810162 503.000
BAC_c17109	Bradi4g04390.1|PACid:21814253	95.83	96	4	0	416	511	771	866	4e-38	159	2	Bradi4g04390.1|PACid:21814253 771.000 Bradi4g09770.1|PACid:21810162 865.000
BAC_c8	Bradi4g04400.1|PACid:21811526	82.39	1499	256	3	4351	5843	2137	641	0	839	1	Bradi4g04400.1|PACid:21811526 2137.000
BAC_c64	Bradi4g04540.1|PACid:21811874	91.98	162	13	0	8818	8979	162	1	6e-55	218	1	Bradi4g04540.1|PACid:21811874 162.000
BAC_c161	Bradi4g04700.1|PACid:21812373	85.06	569	70	1	3920	4488	995	442	1e-131	474	1	Bradi4g04700.1|PACid:21812373 995.000
BAC_rep_c5019	Bradi4g04700.1|PACid:21812373	87.23	141	18	0	4	144	582	442	1e-31	137	1	Bradi4g04700.1|PACid:21812373 582.000
BAC_c460	Bradi4g04720.1|PACid:21813077	91.72	483	29	3	2494	2968	480	1	2e-179	632	8	Bradi4g04720.1|PACid:21813077 480.000 Bradi4g04710.1|PACid:21811312 1.000 Bradi3g54530.4|PACid:21833324 1.000 Bradi3g54530.1|PACid:21833323 1.000 Bradi3g54530.2|PACid:21833322 1.000 Bradi1g17045.1|PACid:21815955 1.000 Bradi3g02980.1|PACid:21831794 193.000 Bradi4g00810.1|PACid:21812434 298.000
BAC_c120	Bradi4g04917.2|PACid:21810854	87.32	142	18	0	3106	3247	300	441	5e-31	139	5	Bradi4g04917.1|PACid:21810855 300.000 Bradi4g04917.2|PACid:21810854 300.000 Bradi4g04880.3|PACid:21814423 318.000 Bradi4g04880.2|PACid:21814422 318.000 Bradi4g04880.1|PACid:21814421 318.000
BAC_c311	Bradi4g05027.1|PACid:21813122	89.31	1814	167	4	3675	5470	1828	3632	0	2072	8	Bradi4g05027.1|PACid:21813122 1828.000 Bradi1g50170.1|PACid:21822894 2719.000 Bradi3g22345.1|PACid:21832620 1776.000 Bradi2g03380.1|PACid:21805435 2029.000 Bradi3g16307.1|PACid:21833787 1120.000 Bradi3g28350.1|PACid:21832446 1556.000 Bradi1g25117.1|PACid:21815705 529.000 Bradi3g34490.1|PACid:21829020 2473.000
BAC_c1755	Bradi4g05027.1|PACid:21813122	94.37	71	4	0	2620	2690	226	296	1e-22	109	1	Bradi4g05027.1|PACid:21813122 226.000
BAC_rep_c5988	Bradi4g05027.1|PACid:21813122	93.04	158	11	0	1	158	3118	3275	8e-59	226	4	Bradi4g05027.1|PACid:21813122 3118.000 Bradi1g50170.1|PACid:21822894 3037.000 Bradi3g22345.1|PACid:21832620 2933.000 Bradi2g03380.1|PACid:21805435 2489.000
BAC_rep_c6724	Bradi4g05027.1|PACid:21813122	93.06	245	17	0	19	263	3349	3593	3e-96	351	5	Bradi4g05027.1|PACid:21813122 3349.000 Bradi3g22345.1|PACid:21832620 3247.000 Bradi1g50170.1|PACid:21822894 3319.000 Bradi2g03380.1|PACid:21805435 2780.000 Bradi3g16307.1|PACid:21833787 2592.000
BAC_rep_c16517	Bradi4g05027.1|PACid:21813122	88.3	94	5	1	1	88	2452	2359	5e-21	101	1	Bradi4g05027.1|PACid:21813122 2452.000
BAC_c255	Bradi4g05040.1|PACid:21812059	79.82	327	60	2	1818	2138	437	111	2e-24	117	1	Bradi4g05040.1|PACid:21812059 437.000
BAC_c256	Bradi4g05110.2|PACid:21810332	93.22	546	36	1	4229	4774	2233	1689	0	753	1	Bradi4g05110.2|PACid:21810332 2233.000
BAC_c402	Bradi4g05110.2|PACid:21810332	95.65	184	8	0	1156	1339	293	476	3e-80	301	1	Bradi4g05110.2|PACid:21810332 293.000
BAC_c133	Bradi4g05150.1|PACid:21811218	86.42	81	11	0	3661	3741	1134	1054	2e-11	73.8	1	Bradi4g05150.1|PACid:21811218 1134.000
BAC_c1435	Bradi4g05500.1|PACid:21809918	95.27	148	7	0	1344	1491	390	243	1e-61	238	3	Bradi4g05500.1|PACid:21809918 390.000 Bradi2g12770.1|PACid:21803139 343.000 Bradi2g59800.1|PACid:21807095 339.000
BAC_c159	Bradi4g06100.1|PACid:21811523	92.13	127	10	0	1174	1300	198	72	2e-41	172	1	Bradi4g06100.1|PACid:21811523 198.000
BAC_c607	Bradi4g06520.1|PACid:21814343	97.47	79	2	0	3311	3389	119	41	5e-32	141	1	Bradi4g06520.1|PACid:21814343 119.000
BAC_c71	Bradi4g07090.1|PACid:21809895	94.67	75	4	0	7481	7555	94	168	2e-24	117	3	Bradi4g07090.1|PACid:21809895 94.000 Bradi4g13730.2|PACid:21814154 86.000 Bradi4g13730.1|PACid:21814153 89.000
BAC_c157	Bradi4g07090.1|PACid:21809895	87.63	186	20	1	1305	1487	247	432	1e-44	182	3	Bradi4g07090.1|PACid:21809895 247.000 Bradi4g13730.2|PACid:21814154 276.000 Bradi4g13730.1|PACid:21814153 279.000
BAC_c195	Bradi4g07120.1|PACid:21812071	92.95	383	27	0	2419	2801	411	29	1e-153	545	6	Bradi4g07120.2|PACid:21812072 411.000 Bradi4g07120.1|PACid:21812071 411.000 Bradi4g14160.1|PACid:21813291 411.000 Bradi4g14160.2|PACid:21813290 411.000 Bradi1g61090.1|PACid:21816666 410.000 Bradi1g20580.1|PACid:21817561 411.000
BAC_c24	Bradi4g07490.1|PACid:21810985	92.5	80	6	0	1644	1723	490	569	2e-22	111	1	Bradi4g07490.1|PACid:21810985 490.000
BAC_c620	Bradi4g17105.1|PACid:21813920	83.5	297	48	1	7497	7792	1628	1332	4e-47	192	7	Bradi3g37625.1|PACid:21830001 1922.000 Bradi4g17105.1|PACid:21813920 1628.000 Bradi3g43816.1|PACid:21831099 1889.000 Bradi5g07075.1|PACid:21826611 1922.000 Bradi1g52995.1|PACid:21816363 1628.000 Bradi3g49835.1|PACid:21827855 1919.000 Bradi1g47205.1|PACid:21816905 1769.000
BAC_rep_c11444	Bradi4g18240.1|PACid:21814779	95	60	3	0	2	61	133	192	5e-19	95.6	5	Bradi3g24695.1|PACid:21827942 289.000 Bradi1g41635.1|PACid:21816869 289.000 Bradi4g18240.1|PACid:21814779 133.000 Bradi1g40521.1|PACid:21819352 289.000 Bradi4g28390.1|PACid:21810487 133.000
BAC_c2292	Bradi4g19720.1|PACid:21812731	91.83	416	34	0	1	416	602	187	9e-158	555	3	Bradi4g19720.1|PACid:21812731 602.000 Bradi1g05806.1|PACid:21816173 546.000 Bradi5g10966.1|PACid:21826724 305.000
BAC_c2562	Bradi4g19720.1|PACid:21812731	89.46	313	32	1	1	313	723	1034	2e-96	351	3	Bradi3g18420.1|PACid:21831098 177.000 Bradi5g10966.1|PACid:21826724 465.000 Bradi4g19720.1|PACid:21812731 723.000
BAC_c17081	Bradi4g19725.1|PACid:21810640	86.56	253	28	1	13	265	5	251	5e-61	234	6	Bradi3g18426.1|PACid:21828557 5.000 Bradi5g10958.1|PACid:21824982 5.000 Bradi1g05787.1|PACid:21819201 5.000 Bradi4g19725.1|PACid:21810640 5.000 Bradi5g05656.1|PACid:21825402 5.000 Bradi2g30947.1|PACid:21806089 5.000
