# Supplementary material for: Features of the organization of bread wheat chromosome 5BS based on physical mapping
Source: BMC Genomics. 2018 Feb 9;19(Suppl 3):80. doi: 10.1186/s12864-018-4470-y (PMC5836826; doi:10.1186/s12864-018-4470-y)
Supplement: Supplementary file 6 — Design of primers for zipper (zc) markers. (XLS 40 kb) [file 12864_2018_4470_MOESM6_ESM.xls]

## Sheet: Лист1
Marker	Forward primer	Tm	Reverse primer	Tm	Amplicon length
Zc828	5’-TTTGCCCACCTCAGATCTTC-3’	60.20	5’-TGCCAACCATTTCTTTGAGAG-3’	60.23	600
Zc1972	5’-GCTAATGAGAGTGGCGCTTC-3’	60.13	5’-GTGCAGTCTCGGTCCTCTTC-3’	59.99	317
Zc74	5’-CATTCATACCGCTCGCTTAC-3’	58.41	5’-TTGCACACTGCCTCTGATTC-3’	59.99	423
Zc148	5’-TAGCGCTGTTGGTCATTCTG-3’	60.01	5’-AGCTCGTAGACGAGGAGCAG-3’	59.91	427
Zc1784	5’-TTCTCATGTCGAGCTTGCTG-3’	60.29	5’-CAGGTCGGCACTTCCACTAC-3’	60.71	174
Zc4667	5’-GGAAGAGTGGCACAATCTGG-3’	60.66	5’-AGCACTGTGTTGAGGTGTGG-3’	59.78	293
Zc1788	5’-TCCTGTGTTTCCAGCACTTG-3’	59.87	5’-GACCTGCTCCTCCGTTACAG-3’	59.87	230
Zc6629	5’-CAAACCAAGCACATCAATGG-3’	59.96	5’-ATAAGAAGCATGCGCATTTG-3’	58.94	330
Zc350	5’-TTAGGAACGGGAGGATGATG-3’	59.89	5’-GCATGAACACAGCACGAATC-3’	60.28	449
Zc1385	5’-CCAATGTGAAGCACCATGTC-3’	59.97	5’-CAGGCTTGGCCATAGGTTAC-3’	59.59	373
Zc4370	5’-TGACTCGGTGCATGTAAAGG-3’	59.72	5’-CATAGCACTGGAGGTTGCTG-3’	59.47	389
Zc1867	5’-TGTTTATGCCCAGTGTGGTG-3’	60.43	5’-GAAGGGCTTGAAACATCTGC-3’	59.82	388
Zc311	5’-CCAACATGTCCTGCAAGATG-3’	60.11	5’-ACCTGTATGGGCTGAGGATG-3’	59.95	540
Zc157	5’-TCCTTCTGAAGCGGATATGG-3’	60.17	5’-CCAGTGCTCCTATGGCTCTC-3’	59.97	488
Zc11444	5’-CGCACGCCAACTAAATTACC-3’	60.51	5’-ACGCAGCACCTAGAATAGCC-3’	59.50	308
Zc2292	5’-TATGCAACAGCAATCCAAGG-3’	59.69	5’-ATTCGTGAGCCTGTTTCTGG-3’	60.25	254
Zc2525	5’-CTATTCTTGCTCGCAACGTG-3’	59.63	5’-ACTGCCAATCCAGACCTTTC-3’	59.14	240
Zc1938	5’-TCTGTAAACCGAGCCGAATC-3’	60.21	5’-GGTACGAGCTTGGTGCTTTC-3’	59.88	364
Zc75	5’-TTGTGTGGGCATACATGGTC-3’	60.25	5’-TGCCAGGATTCTCACCTACC-3’	60.07	434
Zc65	5’-AAGGATGTGCTCGGTATTCG-3’	60.10	5’-AGAAAGCCAATTGGTCATGG-3’	59.93	446
Zc69	5’-TGCCGGAGAAGGAAATAATG-3’	60.03	5’-TCGAGGTATGGTGGAGAAGG-3’	60.07	441
Zc1848	5’-TCACATTTCAGTGGCTTTGC-3’	59.85	5’-GGGCTACCGAGTACGTGAAC-3’	59.62	158
Zc29	5’-ATCTGTGGCCAGACTCCAAG-3’	60.26	5’-CCAATGTGAAGCACCATGTC-3’	59.97	484
Zc295	5’-GGTTCTCGGCAGGAGTGTAG-3’	59.87	5’-AGGCAGATGGTTCCAATGAG-3’	60.07	395
Zc15	5’-ATGGGCAACGAAATTAGCAC-3’	59.97	5’-TTTGGCTTCTTGGGATGTTC-3’	60.05	575
Zc12	5’-ATCTCCAACCTGGCAATCAG-3’	60.07	5’-GTCCTGAGCCCATCAGAAAG-3’	59.80	634
Zc17109	5’-ATTGCCAGGTTGGAGATTTG-3’	59.93	5’-CCATCAGGATCAGCAGTGG-3’	60.21	216
Zc8	5’-CTGCCTCCTTTGCCTGTTAG-3’	60.01	5’-AAGCCACATGGGAATGAGAG-3’	60.07	584
Zc64	5’-AAGTGAACGCTGAAGGCAAG-3’	60.57	5’-TGCAGTGGTCGTTGGAGTAG-3’	59.90	982
Zc161	5’-CAGCTTCGAGTCCCTGTACC-3’	59.87	5’-AGGAGCGAGAGGAGAAGGTC-3’	60.10	376
Zc5019	5’-CGCTTCTCTCTGAACCTTGG-3’	60.13	5’-TGATGTTGTGTCGGTTCTCC-3’	59.53	216
Zc460	5’-GCAGCAGCCAAGTAGGGTAG-3’	60.04	5’-AATTTCGGTGCCAAGATGTC-3’	59.94	587
Zc120	5’-TGCAGTGATGGTCAGGAGAG-3’	59.98	5’-TCGAATACCACCGATCTTCC-3’	59.89	228
Zc1755	5’-GACGAAGACAAGGCAGGAAC-3’	59.85	5’-GATGTGCACGGTGTAGTGC-3’	58.66	163
Zc5988	5’-ATCTCCTTCACGCTCACGTC-3’	60.42	5’-GGAATCCACCATCAAACAGC-3’	60.33	170
Zc6724	5’-ACCATCGTCTTCGTCTGGTC-3’	60.12	5’-CTACGGGAAGCTGAATCCAC-3’	59.69	111
Zc16517	5’-ATTGACTCGTGCTCGCTCTC-3’	60.71	5’-CGGCAGAAGAGAGACAAAGG-3’	60.13	229
Zc255	5’-TGGTTTAGTGAGGCGTACTCG-3’	60.31	5’-CACGGACAAGAACAAGATGG-3’	59.13	525
Zc256	5’-GTGCTGAGAGTGGGAGGAAG-3’	59.99	5’-AGGTGGACGCTAATCCACAG-3’	60.13	333
Zc402	5’-TCTTATGCGCCAGTGTCATC-3’	59.83	5’-TCCAGTCCTCCAAATTCTCG-3’	60.19	793
Zc133	5’-GCCCGATATGTTCTTCATGG-3’	60.30	5’-TTCATGTTCAGGAGCAGGTG-3’	59.83	625
Zc1435	5’-AGCTGAGCCTGAGAGAATGG-3’	59.70	5’-TGGTTGAGGCAACAGACAAG-3’	59.87	322
Zc159	5’-CTTCTCCACCACTGCAAACC-3’	60.69	5’-TTCCCGTACTCTTCCTGTCG-3’	60.25	322
Zc607	5’-CGGAGGGCGTAGATAACAAG-3’	59.72	5’-ATCATCGCATATCCCAAAGC-3’	59.89	992
Zc71	5’-TTGCTTCTTGCTGGTGAATG-3’	59.99	5’-GGAAAGCAGAATGGCTCAAC-3’	59.82	692
Zc195	5’-GCATCAAGACGCTCCTTCTC-3’	60.10	5’-ATATGCAGCCCATAGCCATC-3’	59.91	630
Zc24	5’-ACCCTCGTCGTCCATACAAC-3’	59.85	5’-CAAGACCCAGCTTGCTAACC-3’	59.88	591
Zc620	5’-TAACGCATCACTCGCTCAAC-3’	60.02	5’-TAGCACCACCTATCGGAACC-3’	59.96	640
Zc2562	5’-ACCGCGTTAGGTATCAGCAC-3’	60.16	5’-TGCATAACTTCCATACCAAGG-3’	57.65	141
Zc17081	5’-TCATCGACTCCCAAGAAAGG-3’	60.19	5’-TTGCCCTACTTCCTTATTCACC-3’	59.50	249
Zc385	5’-TGGCCAGGTAGAGGAGGATG-3’	60.40	5’-GCTGACGCTGCTCTTCAAC-3’	59.50	101
Zc90	5’-CTGAAGGGTAAGCAGGCATC-3’	58.33	5’-ACCAAAGGTCCAAAGCAGTC-3’	58.31	322
Zc40	5’-CCCATTCTCACACCGTCATG-3’	58.63	5’-GGATTGCCAACGCCTACTTC-3’	59.27	463
Zc5973	5’-GACTGGGACTGGTTCATCAAC-3’	58.57	5’-AGGTCAAATGGTGCGCTATG-3’	58.62	123
Zc83	5’-CTGCCTCCTCTTCCTCCTTC-3’	59.17	5’-GGATGGACAAGCACATCGAG-3’	58.71	292
Zc122	5’-CTAACCTTGTCCGCGTGAAG-3’	58.93	5’-CTCCTGTGGTCGGTTTGTTG-3'	59.06	623
